# Supplementary material for: FBXW8 suppresses PDCoV proliferation via the NPD52-dependent autophagic degradation of a viral nucleocapsid protein
Source: Front Immunol. 2024 Nov 18;15:1457255. doi: 10.3389/fimmu.2024.1457255 (PMC11609211; doi:10.3389/fimmu.2024.1457255)
Supplement: Supplementary file 1 [file Table1.xlsx]

## Sheet: Sheet1
TABLE 1 The sequences of the primers and RNAi
Purpose and name sequence	Sequence (5’–3’)
Real-time PCR primers
FBXW8 forward	AGACTACAAGCACTAGCCCTC
FBXW8 reverse	ATTTCAAGGCAGTCAACCAGT
PDCoV N forward	CTTAACTCCGCCATCAAACCC
PDCoV N reverse	TAACCCAAGTAACACGAGTGG
GAPDH forward	TTTAACTCTGGCAAAGTGGACA
GAPDH reverse	GGCCTTTCCATTGATGACAAGC
PCR primers
pFBXW8 forward	GAAGCTTATGGACGACTACAACCTGGACGAG
pFBXW8 reverse	AGAATTCGAAATACCATCGGGGAAAGCAAGTGC
hFBXW8 forward	TAAGCTTATGGACGACTACAGCCTGGATG
hFBXW8 reverse	AGAATTCGAAACATGGTTATAGGGAAAGGCC
FBXW8-P1 forward	CGGGTACCGCCACAGTAGGACCAACTCAG
FBXW8-P1 reverse	TTAAGCTTATTCGCCGCTCCCGGCGCTCCAC
FBXW8-P2 forward	CGGGTACCGCCATCGTATGTCATTTTCTTTC
FBXW8-P3 forward	CGGGTACCCACCTGTTGATTCTCTTTTAG
FBXW8-P4 forward	CGGGTACCGGCGCAAAGTCAGAGCTTAGC
FBXW8-P-31 reverse	TTAAGCTTCCGCTCTAGGGTTCCGGGTG
FBXW8-P-91 reverse	TTAAGCTTACGCACGTGGTGGTCCGGCT
FBXW8-mut1 forward	TAAGCTTATGTTACGAACCAACTGGAAGAATC
FBXW8-mut2 reverse	AGAATTCAACATGTGTTCCTTGGCTCGG
FBXW8-mut3 forward	TAAGCTTATGGAATTTGAAGTTCCGAAACT
FBXW8-nut4 reverse	AGAATTCTCCGCAGCTATCTGCCAGTA
SQSTM1/p62 forward	ctagcgtttaaacttaagcttATGGCGTCGCTCACCGTGAAG
SQSTM1/p62 reverse	tgctggatatctgcagaattcCTCAACGGCGGGGGATGCTTTGA
NDP52 forward	ctagcgtttaaacttaagcttATGGAGGAGACCATCAAAGATC
NDP52 reverse	tgctggatatctgcagaattcCTGAGAGAGTGGCAGAACACGTG
OPTN forward	ctagcgtttaaacttaagcttATGTCCCATCAACCTCTCAGC
OPTN reverse	tgctggatatctgcagaattcCTAATGATGCAATCCATCACGTG
BNIP3L forward	ctagcgtttaaacttaagcttATGTCGTCCCACCTAGTCGAG
BNIP3L reverse	tgctggatatctgcagaattcTTGTAGGTGCTGGCAGAGGGTGT
TOLLIP forward	ctagcgtttaaacttaagcttATGGCGACCACCGTCAGCACTC
TOLLIP reverse	tgctggatatctgcagaattcCTTGGCTCCTCCCCCATCTGCAG
PDCoV-N forward	gacgacgatgacaagggtaccATGGCCGCACCAGTAGTCC
PDCoV-N reverse	aaaaagatctgctagctcgagCTACGCTGCTGATTCCTGCTTT
PDCoV-NdKR forward	CCACCCACCAAAGTAACTCTGCCAGCAGACAAA
PDCoV-NdKR reverse	TGCTGGCAGAGTTACTTTGGTGGGTGGCTC
GST-PDCoV-N forward	GGATCCATGGCCGCACCAGTAGTCCCT
GST-PDCoV-N reverse	AAGCTTCTACGCTGCTGATTCCTGCT
shRNA or siRNA
shNC	GTTCTCCGAACGTGTCACGT
shNDP52	GAGCTGCTTCAACTGAAAGAA
siNC sense	UUCUCCGAACGUGUCACGUTT
siNC antisense	ACGUGACACGUUCGGAGAATT
siFBXW8-1 sense	GACGUGCCCUUCUUCAAUATT
siFBXW8-1 antisense	UAUUGAAGAAGGGCACGUCTT
siFBXW8-2 sense	GAAGUGGCAAUCAAUAUAUTT
siFBXW8-2 antisense	AUAUAUUGAUUGCCACUUCTT
siFBXW8-3 sense	GGAGGGAUAUUGGCAAAUATT
siFBXW8-3 antisense	UAUUUGCCAAUAUCCCUCCTT
siFBXW8-4 sense	CGGCAUAUCUCCUUCAACATT
siFBXW8-4 antisense	UGUUGAAGGAGAUAUGCCGTT
